# Supplementary material for: Epidermal cell turnover across tight junctions based on Kelvin's tetrakaidecahedron cell shape
Source: eLife. 2016 Nov 29;5:e19593. doi: 10.7554/eLife.19593 (PMC5127639; doi:10.7554/eLife.19593)
Supplement: Figure 1—source data 1. — The number of single- and double-edged polygons in 20 square en face images of 15376 µm2 from five independent assays. A represented image is shown in Figure 1B. DOI: http://dx.doi.org/10.7554/eLife.19593.004 [file elife-19593-fig1-data1.xlsx]

## Sheet: Sheet1
mouse #1	image	Number of full polygons	Number of single-edged polygons	Number of double-edged polygons		mouse #2	image	Number of full polygons	Number of single-edged polygons	Number of double-edged polygons		mouse #3	image	Number of full polygons	Number of single-edged polygons	Number of double-edged polygons		mouse #4	image	Number of full polygons	Number of single-edged polygons	Number of double-edged polygons		mouse #5	image	Number of full polygons	Number of single-edged polygons	Number of double-edged polygons
	1	9	8	1			1	10	7	3			1	11	10	1			1	12	9	3			1	9	8	1
	2	13	12	1			2	9	8	1			2	13	12	1			2	12	12	0			2	11	10	1
	3	10	9	1			3	9	8	1			3	14	11	3			3	11	11	0			3	8	8	0
	4	10	8	2			4	9	9	0			4	12	12	0			4	10	9	1			4	8	7	1
	5	12	10	2			5	9	8	1			5	12	11	1			5	10	8	2			5	10	10	0
	6	10	10	0			6	9	7	2			6	13	12	1			6	12	11	1			6	10	9	1
	7	13	12	1			7	10	7	3			7	12	11	1			7	10	9	1			7	9	8	1
	8	13	12	1			8	8	6	2			8	11	10	1			8	8	8	0			8	8	7	1
	9	13	11	2			9	8	8	0			9	9	9	0			9	10	9	1			9	10	6	4
	10	12	11	1			10	8	8	0			10	10	9	1			10	7	7	0			10	9	9	0
	11	15	14	1			11	10	8	2			11	7	6	1			11	9	8	1			11	11	10	1
	12	13	11	2			12	9	8	1			12	10	8	2			12	11	11	0			12	6	6	0
	13	10	10	0			13	9	9	0			13	9	9	0			13	12	10	2			13	10	8	2
	14	11	10	1			14	8	7	1			14	11	10	1			14	11	9	2			14	8	6	2
	15	11	9	2			15	9	8	1			15	9	8	1			15	11	11	0			15	8	8	0
	16	13	13	0			16	12	12	0			16	6	6	0			16	12	10	2			16	10	8	2
	17	11	10	1			17	12	11	1			17	10	8	2			17	10	10	0			17	9	9	0
	18	13	13	0			18	12	11	1			18	11	10	1			18	10	10	0			18	10	8	2
	19	10	9	1			19	10	10	0			19	10	10	0			19	10	9	1			19	10	8	2
	20	11	11	0			20	10	9	1			20	9	9	0			20	7	5	2			20	12	12	0
mouse 1	Total number	233	213	20		mouse 2	Total number	190	169	21		mouse 3	Total number	209	191	18		mouse 4	Total number	205	186	19		mouse 5	Total number	186	165	21
mouse 1	percentage of the single- and double-edged polygons		91.4163	8.58369		mouse 2	percentage of the single- and double-edged polygons		88.9474	11.0526		mouse 3	percentage of the single- and double-edged polygons		91.3876	8.61244		mouse 4	percentage of the single- and double-edged polygons		90.7317	9.26829		mouse 5	percentage of the single- and double-edged polygons		88.7097	11.2903
	percentage of single-edged polygons	percentage of double-edged polygons
mouse #1	91.4163	8.58369
mouse #2	88.9474	11.0526
mouse #3	91.3876	8.61244
mouse #4	90.7317	9.26829
mouse #5	88.7097	11.2903		SD	SEM
Average of the percentage	90.2385	9.76148		1.31863	0.589709
