# Supplementary material for: Epidermal cell turnover across tight junctions based on Kelvin's tetrakaidecahedron cell shape
Source: eLife. 2016 Nov 29;5:e19593. doi: 10.7554/eLife.19593 (PMC5127639; doi:10.7554/eLife.19593)
Supplement: Figure 1—source data 2. — The size of single- and double-edged polygons in ZO-1-positive honeycomb statistically analyzed in Figure 1C. How to define areas of polygons are shown in Figure 1—figure supplement 1. DOI: http://dx.doi.org/10.7554/eLife.19593.005 [file elife-19593-fig1-data2.xlsx]

## Sheet: Sheet1
The size of the single- and double-edged polygons
A square en face image from mouse #1		double-edged				single-edged
	exterior polygon	1017.14	1143.94			992.129	911.051	797.844	907.385	1059.41	930.243	911.482
	interior polygon	791.375	826.739
A square en face image from mouse #2		double-edged				single-edged
	exterior polygon	1059.84	1048.63	1058.33		932.399	1020.81	828.032	785.768	1096.06
	interior polygon	848.949	873.315	823.504
A square en face image from mouse #3		double-edged				single-edged
	exterior polygon	988.895	923.989			980.916	842.911	785.337	835.795	978.544	799.784
	interior polygon	776.927	725.822
A square en face image from mouse #4		double-edged				single-edged
	exterior polygon	1086.15	771.968			754.933	745.229	848.086	790.081	748.464	760.323	904.367
	interior polygon	836.873	613.261
A square en face image from mouse #5		double-edged				single-edged
	exterior polygon	1022.1	1089.38			914.933	936.927	1077.3	1065.44	771.752	998.598	879.784
	interior polygon	762.264	888.625
A square en face image from mouse #6		double-edged				single-edged
	exterior polygon	1044.31	1055.74	1191.81		955.903	920.323	894.663	1053.37	848.302	935.418	776.065
	interior polygon	828.895	754.933	889.488
A square en face image from mouse #7		double-edged				single-edged
	exterior polygon	1103.4	1057.9			1008.3	825.229	934.987	872.022	802.588	988.032	870.728
	interior polygon	823.073	828.895
A square en face image from mouse #8		double-edged				single-edged
	exterior polygon	1044.96	935.633			898.544	836.873	920.539	817.035	883.666	769.164
	interior polygon	805.606	730.566
A square en face image from mouse #9		double-edged				single-edged
	exterior polygon	850.027	1159.89			1016.71	857.574	842.049	855.849	788.571	919.892	914.933
	interior polygon	700.809	918.167
A square en face image from mouse #10		double-edged				single-edged
	exterior polygon	1143.5	1112.02	1109.43		911.051	1077.3	1135.74	1167.65	1030.08	887.116	971.429
	interior polygon	908.248	901.995	878.922
Average size of the exterior polygon of double-edged polygons	1044.3
Average size of the interior polygon of double-edged polygons	814.663
Average size of the single-edged polygons	905.755
