# Supplementary material for: Epidermal cell turnover across tight junctions based on Kelvin's tetrakaidecahedron cell shape
Source: eLife. 2016 Nov 29;5:e19593. doi: 10.7554/eLife.19593 (PMC5127639; doi:10.7554/eLife.19593)
Supplement: Figure 1—source data 3. — The Z-axis position of single- and double-edged polygons in ZO-1-positive honeycomb statistically analyzed in Figure 1E. DOI: http://dx.doi.org/10.7554/eLife.19593.006 [file elife-19593-fig1-data3.xlsx]

## Sheet: sample-1
sample-1
Z-axis position of polygon defined as the average of the Z-axis positions of its vertices
	Number	Exterior	Interior	Average of single-edged		Relative Z axis position of the average of 6 single-edged polygon	Relative Z axis position of exterior polygon
1	2	5.28667	6.29667	5.28644		1.01022	1.01
2	4	6.37833	7.28833	7.01606		0.272278	0.91
3	5	4.49333	5.22167	5.15967		0.062	0.728333
4	6	5.7	6.77833	6.10306		0.675278	1.07833
5	7	6.05333	7.18333	6.10461		1.07872	1.13
6	9	5.77167	7.265	6.25028		1.01472	1.49333
7	11	3.75833	4.63667	3.98467		0.652	0.878333
8	12	4.70167	6.03333	5.41261		0.620722	1.33167
9	14	5.705	7.03	5.8675		1.1625	1.325
10	15	3.415	4.37833	4.01083		0.3675	0.963333
Z-axis position of the polygon's vertices
2	Exterior	Interior	Single-edged polygons						Average single-edged
	5.26	6.74	5.26	6.15	5.85	5.26	4.38	4.82
	6.15	6.74	5.56	7.33	6.15	5.26	3.05	3.94
	5.85	6.74	6.15	6.89	5.71	4.97	3.05	5.41
	5.26	6	6.59	7.03	5.71	3.05	2.02	5.56
	4.38	5.56	7.33	6.15	5.26	4.38	3.94	5.26
	4.82	6	7.33	5.85	5.26		4.82
	5.28667	6.29667	6.37	6.56667	5.65667	4.584	3.54333	4.998	5.28644
4	Exterior	Interior	Single-edged polygons						Average single-edged
	7.41	8.02	7.41	6.5	5.9	5.9	5.75	6.81
	6.5	7.26	8.78	7.26	6.2	8.17	6.81	7.72
	5.9	7.56	7.26	6.35	8.17	7.26	6.81	7.72
	5.9	6.81	6.6	6.66	8.17	6.81	6.66	7.72
	5.75	6.81	7.26	6.2	8.17	5.75	7.72	8.78
	6.81	7.27	6.5	5.9	5.9		6.81	7.41
	6.37833	7.28833	7.30167	6.47833	7.085	6.778	6.76	7.69333	7.01606
5	Exterior	Interior	Single-edged polygons						Average single-edged
	5.05	5.8	5.05	3.23	3.99	5.2	5.05	4.44
	3.23	4.89	7.16	6.25	4.89	3.84	5.8	4.44
	3.99	4.74	8.22	5.05	5.5	6.25	5.65	4.89
	5.2	5.65	7.76	4.59	4.14	5.8	3.54	6.4
	5.05	5.05	6.25	4.89	3.69	5.05	4.44	7.16
	4.44	5.2	3.23	3.99	5.2		4.44	5.05
	4.49333	5.22167	6.27833	4.66667	4.56833	5.228	4.82	5.39667	5.15967
6	Exterior	Interior	Single-edged polygons						Average single-edged
	5.65	6.4	5.65	4.29	4.74	5.65	7.31	6.56
	4.29	6.4	6.4	7.61	5.05	4.74	6.56	6.56
	4.74	6.1	6.56	7.16	5.2	4.44	6.56	8.37
	5.65	6.4	7.61	6.1	5.05	6.4	6.56	7.46
	7.31	8.06	7.61	5.05	4.74	6.56	6.56	6.4
	6.56	7.31	4.29	4.74	5.65	7.31	6.56	5.65
	5.7	6.77833	6.35333	5.825	5.07167	5.85	6.685	6.83333	6.10306
7	Exterior	Interior	Single-edged polygons						Average single-edged
	5.8	7.46	5.95	7.01	6.56	5.2	5.8	5.8
	5.95	8.06	5.05	5.65	7.91	5.65	7.61	5.65
	7.01	8.22	4.29	6.56	5.05	8.82	6.1	5.65
	6.56	5.95	4.29	7.61	5.8	7.61	5.65	5.65
	5.2	7.01	5.65	7.91	5.65	5.8	5.65	5.95
	5.8	6.4	7.01	6.56	5.2		5.8	5.05
	6.05333	7.18333	5.37333	6.88333	6.02833	6.616	6.10167	5.625	6.10461
9	Exterior	Interior	Single-edged polygons						Average single-edged
	5.05	6.99	5.05	6.1	5.05	5.05	6.84	6.54
	6.1	8.48	5.35	6.84	6.25	5.5	6.4	6.84
	5.05	6.54	5.65	8.33	5.05	8.33	6.1	7.14
	5.05	6.4	6.25	9.68	5.5	5.8	6.69	6.99
	6.84	7.59	6.84	6.25	5.05	6.4	6.84	5.35
	6.54	7.59	6.1	5.05		6.84	6.54	5.05
	5.77167	7.265	5.87333	7.04167	5.38	6.32	6.56833	6.31833	6.25028
11	Exterior	Interior	Single-edged polygons						Average single-edged
	4.1	4.54	4.1	4.54	3.66	3.22	3.22	3.81
	4.54	5.86	4.54	4.54	4.54	3.81	3.22	3.66
	3.66	4.98	4.54	4.68	5.12	3.22	2.63	3.66
	3.22	3.95	6	5.12	5.71	3.22	2.05	3.66
	3.22	3.95	4.54	4.54	3.81	3.22	3.66	4.1
	3.81	4.54	4.54	3.66	3.22		3.81	4.54
	3.75833	4.63667	4.71	4.51333	4.34333	3.338	3.09833	3.905	3.98467
12	Exterior	Interior	Single-edged polygons						Average single-edged
	5.22	6.85	5.22	4.63	4.18	4.63	4.63	4.92
	4.63	5.96	6.55	7.15	5.66	5.07	4.92	4.63
	4.18	5.96	5.37	7.15	8.33	4.33	3.65	6.7
	4.63	5.96	7.15	8.33	5.07	3.89	3.74	6.11
	4.63	4.92	7.15	5.66	4.63	5.07	4.63	6.55
	4.92	6.55	4.63	4.18		4.63	4.92	5.22
	4.70167	6.03333	6.01167	6.18333	5.574	4.60333	4.415	5.68833	5.41261
14	Exterior	Interior	Single-edged polygons						Average single-edged
	5.68	8.08	5.68	4.63	5.08	6.58	5.68	6.58
	4.63	6.73	6.43	6.58	5.83	4.63	4.63	7.63
	5.08	7.03	5.68	8.83	5.83	2.83	5.83	6.13
	6.58	7.33	7.03	8.08	5.53	3.28	6.58	5.68
	5.68	6.28	6.58	5.83	4.63	4.63	7.63	6.43
	6.58	6.73	4.63	5.08	6.58	5.68	6.58	5.68
	5.705	7.03	6.005	6.505	5.58	4.605	6.155	6.355	5.8675
15	Exterior	Interior	Single-edged polygons						Average single-edged
	3.27	4.01	3.27	3.71	3.71	3.56	3.12	3.12
	3.71	4.45	3.12	4.6	3.27	3.8	4.3	5.19
	3.71	4.6	3.12	4.3	2.97	4.16	5.19	5.63
	3.56	4.6	4.75	4.3	2.97	4.8	6.82	5.78
	3.12	4.6	4.6	3.27	3.86	4.3	5.19	3.12
	3.12	4.01	3.71	3.71	3.56	3.12	3.12	3.27
	3.415	4.37833	3.76167	3.98167	3.39	3.95667	4.62333	4.35167	4.01083

## Sheet: sample-2
sample-2
Z-axis position of polygon defined as the average of the Z-axis positions of its vertices
	Number	Exterior	Interior	Average of single-edged		Relative Z axis position of the average of 6 single-edged polygon	Relative Z axis position of exterior polygon
1	1	5.86833	6.63	6.0025		0.6275	0.761667
2	2	4.45333	5.50167	4.38939		1.11228	1.04833
3	3	3.44167	4.27667	3.96461		0.312056	0.835
4	6	5.615	6.08333	5.46417		0.619167	0.468333
5	9	4.70167	5.58833	4.9425		0.645833	0.886667
6	12	4.155	5.14167	4.38417		0.7575	0.986667
7	13	5.15	5.89333	5.338		0.555333	0.743333
8	14	4.57833	5.38667	4.49972		0.886944	0.808333
9	17	3.54	4.205	4.00017		0.204833	0.665
Z-axis position of the polygon's vertices
1	Exterior	Interior	Single-edged polygons						Average single-edged
	5.67	5.97	5.67	6.41	5.82	5.67	5.82	5.82
	6.41	7.44	6.11	7	5.67	5.82	6.11	5.67
	5.82	7	6.11	6.7	5.38	6.11	6.11	6.26
	5.67	7	7	6.11	5.38	5.67	5.97	6.11
	5.82	6.7	7	5.67	5.82	6.11	5.67	6.11
	5.82	5.67	6.41	5.82	5.67	5.82	5.82	5.67
	5.86833	6.63	6.38333	6.285	5.62333	5.86667	5.91667	5.94	6.0025
2	Exterior	Interior	Single-edged polygons						Average single-edged
	4.64	5.67	4.64	3.06	3.91	5.23	4.35	5.53
	3.06	4.94	4.94	4.35	3.61	5.08	4.5	4.5
	3.91	4.64	3.06	4.96	3.76	4.79	4.5	5.38
	5.23	5.97	3.17	2.73	4.64	4.35	3.76	4.79
	4.35	5.53	4.35	3.61	5.08	4.5	4.2	4.64
	5.53	6.26	4.06	3.91	5.23	4.35	5.53
	4.45333	5.50167	4.03667	3.77	4.37167	4.71667	4.47333	4.968	4.38939
3	Exterior	Interior	Single-edged polygons						Average single-edged
	3.17	3.91	3.17	3.47	4.05	3.47	3.17	3.32
	3.47	4.5	3.32	4.94	5.38	4.35	2.73	3.61
	4.05	4.94	4.05	4.94	5.23	4.35	2.58	4.94
	3.47	4.5	5.67	5.67	4.35	3.91	3.17	3.76
	3.17	3.61	4.94	5.38	3.47	2.73	3.61	3.32
	3.32	4.2	3.47	4.05		3.17	3.32	3.17
	3.44167	4.27667	4.10333	4.74167	4.496	3.66333	3.09667	3.68667	3.96461
6	Exterior	Interior	Single-edged polygons						Average single-edged
	6.15	6.45	6.15	5.71	5.13	5.57	6.3	4.83
	5.71	6.01	5.57	5.57	5.27	6.15	5.71	5.27
	5.13	5.57	6.15	4.1	4.54	5.57	3.66	5.42
	5.57	6.01	6.15	5.13	4.1	5.86	6.15	5.42
	6.3	6.45	5.57	5.27	6.15	5.71	5.27	5.57
	4.83	6.01	5.71	5.13	5.57	6.3	4.83	6.15
	5.615	6.08333	5.88333	5.15167	5.12667	5.86	5.32	5.44333	5.46417
9	Exterior	Interior	Single-edged polygons						Average single-edged
	3.98	4.88	3.98	4.58	4.88	4.13	5.32	5.32
	4.58	5.62	3.69	5.17	6.66	5.32	4.58	4.43
	4.88	5.92	4.13	5.47	7.56	3.54	5.17	4.73
	4.13	5.42	5.32	6.66	5.17	4.58	5.17	5.62
	5.32	5.92	5.17	4.88	5.32	5.32	4.43	3.69
	5.32	5.77	4.58		4.13		5.32	3.98
	4.70167	5.58833	4.47833	5.352	5.62	4.578	4.99833	4.62833	4.9425
12	Exterior	Interior	Single-edged polygons						Average single-edged
	4.01	5.34	4.75	4.6	3.41	4.01	4.3	4.01
	4.6	5.93	5.93	5.63	4.45	3.27	3.41	3.27
	4.6	4.75	6.23	6.08	5.49	3.41	2.23	5.19
	3.41	4.6	5.93	5.39	3.41	3.41	1.79	6.82
	4.01	4.89	5.73	4.45	3.27	4.3	3.27	5.93
	4.3	5.34	4.6	3.41	4.01		4.01	4.75
	4.155	5.14167	5.52833	4.92667	4.00667	3.68	3.16833	4.995	4.38417
13	Exterior	Interior	Single-edged polygons						Average single-edged
	5.77	6.22	5.77	6.07	5.32	4.58	4.58	4.58
	6.07	6.51	6.81	7.26	6.81	4.13	3.69	4.58
	5.32	6.07	7.7	6.96	5.77	5.03	2.64	4.28
	4.58	5.47	7.26	7.7	3.69	5.62	4.28	5.32
	4.58	5.32	6.07	6.81	4.13	3.69	4.58	5.77
	4.58	5.77		5.32	4.58	4.58	4.58
	5.15	5.89333	6.722	6.68667	5.05	4.605	4.05833	4.906	5.338
14	Exterior	Interior	Single-edged polygons						Average single-edged
	4.43	5.31	4.43	5.17	4.87	4.87	4.58	3.55
	5.17	5.9	4.84	5.9	4.58	3.55	3.84	3.11
	4.87	5.46	5.17	6.64	4.14	3.11	3.55	4.14
	4.87	5.46	6.2	6.2	3.4	4.14	3.55	5.17
	4.58	5.17	5.9	4.58	3.55	3.84	3.11	4.84
	3.55	5.02	5.17	4.87	4.87	4.58	3.55	4.43
	4.57833	5.38667	5.285	5.56	4.235	4.015	3.69667	4.20667	4.49972
17	Exterior	Interior	Single-edged polygons						Average single-edged
	4.82	4.97	4.82	3.93	3.93	2.31	3.2	3.05
	3.93	4.67	5.26	4.97	4.38	4.08	3.49	3.2
	3.93	4.08	6.3	5.56	4.23	3.64	3.64	2.31
	2.31	3.79	5.12	5.56	4.08	3.93	3.05	3.64
	3.2	3.79	4.97	4.38	2.31	3.49	3.2	5.26
	3.05	3.93	3.93	3.93		3.2	3.05	4.82
	3.54	4.205	5.06667	4.72167	3.786	3.44167	3.27167	3.71333	4.00017

## Sheet: sample-3
sample-3
Z-axis position of polygon defined as the average of the Z-axis positions of its vertices
	Number	Exterior	Interior	Average of single-edged		Relative Z axis position of the average of 6 single-edged polygon	Relative Z axis position of exterior polygon
1	1	4.575	5.55833	4.76722		0.791111	0.983333
2	4	4.37667	5.46333	4.25389		1.20944	1.08667
3	5	3.63333	4.6	4.16333		0.436667	0.966667
4	8	5.32167	6.53	5.68911		0.840889	1.20833
Z-axis position of the polygon's vertices
1	Exterior	Interior	Single-edged polygons						Average single-edged
	4.82	5.85	4.82	4.97	5.12	4.08	4.23	4.23
	4.97	6.3	5.56	5.12	5.26	4.53	4.08	4.23
	5.12	5.85	7.92	5.12	4.53	4.38	4.08	5.71
	4.08	4.97	7.18	2.17	4.67	4.08	4.23	5.56
	4.23	5.26	5.12	5.26	4.53	4.23	4.23	4.82
	4.23	5.12	4.97	5.12	4.08		4.23
	4.575	5.55833	5.92833	4.62667	4.69833	4.26	4.18	4.91	4.76722
4	Exterior	Interior	Single-edged polygons						Average single-edged
	3.79	4.97	3.79	5.12	5.12	4.67	3.64	3.92
	5.12	6.15	4.08	4.97	5.26	4.23	3.05	2.9
	5.12	6.45	4.97	5.56	5.86	3.34	3.05	2.9
	4.67	6.3	5.56	5.56	5.41	3.34	2.6	3.49
	3.64	4.38	4.97	5.26	4.23	3.05	2.9	4.08
	3.92	4.53	5.12	5.12	4.67	3.64	3.92	3.79
	4.37667	5.46333	4.74833	5.265	5.09167	3.71167	3.19333	3.51333	4.25389
5	Exterior	Interior	Single-edged polygons						Average single-edged
	3.05	4.67	3.05	3.64	4.23	3.45	3.64	3.79
	3.64	4.97	5.12	5.12	4.97	3.05	3.64	3.64
	4.23	5.12	4.82	7.48	6.45	2.9	3.64	3.5
	3.45	4.23	5.26	6.74	4.23	3.05	3.49	3.64
	3.64	4.23	5.12	4.97	3.05	3.64	3.64	5.12
	3.79	4.38	3.64	4.23	3.45	3.64	3.79	3.05
	3.63333	4.6	4.50167	5.36333	4.39667	3.28833	3.64	3.79	4.16333
8	Exterior	Interior	Single-edged polygons						Average single-edged
	4.29	5.5	4.29	7.01	6.25	5.65	4.59	4.14
	7.01	7.31	5.04	6.56	7.16	6.71	6.25	4.14
	6.25	7.16	5.04	6.71	7.61	6.56	5.8	3.68
	5.65	7.46	6.56	7.16	7.16	6.56	3.68	3.68
	4.59	5.95	7.01	7.16	6.71	6.25	4.14	5.04
	4.14	5.8		6.25	5.65	4.59	4.14	4.29
	5.32167	6.53	5.588	6.80833	6.75667	6.05333	4.76667	4.16167	5.68911

## Sheet: sample-4
sample-4
Z-axis position of polygon defined as the average of the Z-axis positions of its vertices
	Number	Exterior	Interior	Average of single-edged		Relative Z axis position of the average of 6 single-edged polygon	Relative Z axis position of exterior polygon
1	1	4.675	5.97667	4.77022		1.20644	1.30167
2	3	8.86667	10.0467	8.79694		1.24972	1.18
3	4	4.51333	6.13	4.94944		1.18056	1.61667
4	5	4.105	5.17333	4.44722		0.726111	1.06833
5	7	4.23167	5.29667	4.28956		1.00711	1.065
6	11	5.84833	6.72	5.88989		0.830111	0.871667
7	12	3.925	5.11167	4.39494		0.716722	1.18667
8	13	7.16	8.43833	7.20617		1.23217	1.27833
9	14	7.45833	8.84833	7.48561		1.36272	1.39
10	16	4.38167	5.575	4.38422		1.19078	1.19333
Z-axis position of the polygon's vertices
1	Exterior	Interior	Single-edged polygons						Average single-edged
	3.12	4.92	3.12	3.72	5.08	6.28	5.83	4.02
	3.72	4.92	3.27	4.92	4.62	8.08	5.38	3.12
	5.08	6.13	2.37	4.32	6.28	5.83	5.83	2.52
	6.28	7.78	4.02	4.62	6.28	5.38	3.12	3.72
	5.83	6.88	4.92	5.08	8.08	5.38	4.02	4.2
	4.02	5.23	3.72		6.28	5.83		3.12
	4.675	5.97667	3.57	4.532	6.10333	6.13	4.836	3.45	4.77022
3	Exterior	Interior	Single-edged polygons						Average single-edged
	8.06	9.94	8.37	10.4	10.4	8.21	9.61	8.21
	9.78	11.2	9.16	10.3	11	8.84	5.86	6.17
	9.78	11.2	14.5	12	8.68	7.58	6.01	3.82
	8.21	9	13.2	11.4	7.43	8.49	4.29	6.33
	9.31	10.1	10.3	11	8.84	5.86	6.07	9.16
	8.06	8.84	10.4	10.4	8.21	9.61	8.21	8.37
	8.86667	10.0467	10.9883	10.9167	9.09333	8.09833	6.675	7.01	8.79694
4	Exterior	Interior	Single-edged polygons						Average single-edged
	4.93	6.28	4.98	4.63	4.48	4.48	3.58	4.93
	4.98	6.28	5.83	6.28	4.33	3.13	4.78	4.93
	4.63	5.83	7.48	6.13	4.78	3.28	4.48	6.28
	4.48	5.83	6.73	5.68	4.33	5.98	4.18	6.13
	4.48	6.28	6.28	4.33	3.13	4.78	4.93	5.83
	3.58	6.28	4.63	4.48	4.48	3.58	4.93	4.98
	4.51333	6.13	5.98833	5.255	4.255	4.205	4.48	5.51333	4.94944
5	Exterior	Interior	Single-edged polygons						Average single-edged
	4.73	5.32	4.73	3.38	4.43	3.53	4.13	4.43
	3.38	4.28	3.68	4.28	5.02	4.73	4.73	4.88
	4.43	4.88	4.28	5.02	3.98	4.73	5.92	4.73
	3.53	5.32	4.28	5.17	4.13	4.73	5.77	3.38
	4.13	5.77	4.28	5.02	4.73	4.13	5.32	3.68
	4.43	5.47	3.38	4.43	3.53		4.43	4.73
	4.105	5.17333	4.105	4.55	4.30333	4.37	5.05	4.305	4.44722
7	Exterior	Interior	Single-edged polygons						Average single-edged
	5.07	5.52	5.07	3.29	4.48	3.89	4.33	4.33
	3.29	4.78	5.22	3.74	4.03	3.14	4.78	4.68
	4.48	5.67	4.33	4.74	4.48	4.48	4.63	2.7
	3.89	5.67	4.78	4.63	4.78	4.78	5.22	5.22
	4.33	5.22	3.74	4.03	3.14	4.33	4.92	5.7
	4.33	4.92	3.29	4.48	3.89		4.33	2.7
	4.23167	5.29667	4.405	4.15167	4.13333	4.124	4.70167	4.22167	4.28956
11	Exterior	Interior	Single-edged polygons						Average single-edged
	5.43	6.32	5.43	6.47	6.17	6.92	5.87	4.23
	6.47	6.77	3.78	5.57	9.16	6.62	6.32	4.08
	6.17	7.22	5.28	6.62	5.43	7.07	6.32	5.43
	6.92	7.82	5.72	9.16	6.62	7.07	6.17	3.78
	5.87	6.62	6.47	9.16	6.92	6.32	4.08	3.04
	4.23	5.57		6.17		5.87	4.23	2.29
	5.84833	6.72	5.336	7.19167	6.86	6.645	5.49833	3.80833	5.88989
12	Exterior	Interior	Single-edged polygons						Average single-edged
	3.77	4.99	3.77	3.32	4.08	3.92	4.23	4.23
	3.32	4.83	4.68	3.62	3.92	4.08	3.77	5.14
	4.08	5.44	6.2	4.08	5.59	5.75	4.83	4.14
	3.92	5.44	6.5	4.83	4.08	4.08	4.99	5.44
	4.23	5.14	3.62	3.92	3.92	3.77	5.14	4.68
	4.23	4.83	3.32	4.08		4.23	4.23	3.72
	3.925	5.11167	4.68167	3.975	4.318	4.305	4.53167	4.55833	4.39494
13	Exterior	Interior	Single-edged polygons						Average single-edged
	8.22	8.82	8.07	6.25	6.25	6.25	7.92	8.22
	8.07	8.82	7.76	6.56	5.8	6.86	8.67	7.16
	6.25	7.61	6.25	5.65	6.25	6.71	8.22	9.88
	6.25	7.16	7.16	5.8	7.01	7.31	6.56	9.88
	6.25	8.22	7.46	6.25	6.86	8.67	7.16	7.76
	7.92	10	6.25		6.25	7.92	8.22	8.07
	7.16	8.43833	7.15833	6.102	6.40333	7.28667	7.79167	8.495	7.20617
14	Exterior	Interior	Single-edged polygons						Average single-edged
	4.82	7.54	4.82	8.14	8.45	9.2	7.85	7.08
	8.14	9.5	6.93	8.9	8.29	6.93	7.99	6.93
	7.66	8.9	7.08	8.75	5.42	4.97	7.08	9.2
	9.2	9.66	8.9	8.45	6.33	7.99	5.72	9.2
	7.85	9.35	8.14	8.29	6.93	7.85	6.63	6.93
	7.08	8.14		8.45	9.2		7.08	4.82
	7.45833	8.84833	7.174	8.49667	7.43667	7.388	7.05833	7.36	7.48561
16	Exterior	Interior	Single-edged polygons						Average single-edged
	4.68	6.02	4.68	5.43	5.13	3.78	3.63	3.63
	5.43	6.47	3.63	5.43	5.28	3.19	4.23	4.23
	5.28	6.47	5.43	6.77	5.13	3.19	2.74	4.23
	2.74	4.23	4.98	6.32	3.78	2.59	3.63	3.78
	4.08	5.43	5.43	5.13	3.19	3.63	3.63	3.63
	4.08	4.83	5.43	5.28		4.23	4.23	4.68
	4.38167	5.575	4.93	5.72667	4.502	3.435	3.68167	4.03	4.38422

## Sheet: sample-5
sample-5
Z-axis position of polygon defined as the average of the Z-axis positions of its vertices
	Number	Exterior	Interior	Average of single-edged		Relative Z axis position of the average of 6 single-edged polygon	Relative Z axis position of exterior polygon
1	2	6.00333	7.22	5.85506		1.36494	1.21667
2	5	7.08667	7.71	7.21406		0.495944	0.623333
3	6	5.87167	6.54667	6.12039		0.426278	0.675
4	7	4.77667	5.71333	4.96944		0.743889	0.936667
5	8	5.14833	6.18667	5.30456		0.882111	1.03833
6	9	5.41333	6.46667	5.38217		1.0845	1.05333
7	11	3.375	4.39667	3.78333		0.613333	1.02167
8	13	3.405	4.22833	3.545		0.683333	0.823333
9	14	3.42	4.38667	3.72694		0.659722	0.966667
10	17	5.05833	6.06833	5.14794		0.920389	1.01
11	19	3.39667	4.21667	3.94389		0.272778	0.82
12	20	5.01	6.06667	5.3745		0.692167	1.05667
Z-axis position of the polygon's vertices
2	Exterior	Interior	Single-edged polygons						Average single-edged
	6.17	7.82	6.17	6.17	6.77	5.72	4.38	6.47
	6.32	7.22	5.28	6.32	6.62	6.32	5.28	6.02
	6.32	7.22	4.83	5.72	6.62	5.13	4.18	7.67
	6.32	6.77	4.83	5.57	6.32	5.72	4.83	5.28
	4.87	6.77	6.17	6.77	5.72	4.38	6.47	6.17
	6.02	7.52	6.32	6.62	6.32	5.28	6.02
	6.00333	7.22	5.6	6.195	6.395	5.425	5.19333	6.322	5.85506
5	Exterior	Interior	Single-edged polygons						Average single-edged
	6.52	7.41	6.52	6.81	8.9	6.22	8.3	7.26
	6.96	7.26	6.37	6.96	7.71	7.41	7.26	6.66
	7.71	7.86	6.07	8.75	9.35	6.66	7.26	6.66
	7.41	7.86	6.37	8.9	8.16	7.11	6.07	6.66
	7.26	8.01	6.81	7.71	6.22	8.3	7.26	6.37
	6.66	7.86	6.96		7.41	7.26	6.66	6.52
	7.08667	7.71	6.51667	7.826	7.95833	7.16	7.135	6.68833	7.21406
6	Exterior	Interior	Single-edged polygons						Average single-edged
	5.57	7.07	6.77	8.26	6.02	5.72	4.98	5.13
	6.77	8.41	6.92	7.96	6.17	4.08	4.68	5.57
	7.96	7.07	8.11	7.37	7.22	5.43	4.83	5.87
	6.17	5.13	8.26	7.67	6.92	3.19	4.98	6.62
	4.08	5.28	7.96	6.02	5.72	4.98	5.13	6.92
	4.68	6.32		6.17	4.08	4.68	5.57	6.77
	5.87167	6.54667	7.604	7.24167	6.02167	4.68	5.02833	6.14667	6.12039
7	Exterior	Interior	Single-edged polygons						Average single-edged
	5.81	6.11	5.81	5.22	4.78	4.18	3.89	6.11
	5.37	6.4	7.89	5.37	4.63	4.04	4.63	4.18
	4.63	5.96	8.18	5.66	3.59	2.7	3.59	5.96
	4.04	4.92	5.66	4.63	4.33	3.59	4.33	5.22
	4.63	5.37	5.22	4.78	4.18	3.89	6.11	7.89
	4.18	5.52	5.37	4.63	4.04	4.63	4.18	5.81
	4.77667	5.71333	6.355	5.04833	4.25833	3.83833	4.455	5.86167	4.96944
8	Exterior	Interior	Single-edged polygons						Average single-edged
	5.67	6.56	5.67	6.85	7.59	3.74	4.03	4.63
	5.67	6.85	5.67	5.07	5.07	4.78	4.33	5.37
	5.07	6.56	7.15	7.3	7	3.59	3.89	4.78
	4.78	5.67	7.56	7.3	4.48	4.03	3	5.22
	4.33	5.52	6.85	7.59	3.74	4.33	4.63	5.67
	5.37	5.96	5.07	5.07	4.78		5.37	5.67
	5.14833	6.18667	6.32833	6.53	5.44333	4.094	4.20833	5.22333	5.30456
9	Exterior	Interior	Single-edged polygons						Average single-edged
	5.12	6	5.12	5.12	5.71	6	5.71	5.56
	5.12	7.32	4.54	5.12	5.12	5.56	6	5.42
	5.12	6.3	4.54	6	6.3	5.71	5.27	4.1
	5.56	6.15	5.12	5.27	6.3	5.12	5.12	4.54
	6	6.44	5.12	5.71	6	5.71	5.42	5.12
	5.56	6.59	5.12	5.12	5.56	6	5.56
	5.41333	6.46667	4.92667	5.39	5.83167	5.68333	5.51333	4.948	5.38217
11	Exterior	Interior	Single-edged polygons						Average single-edged
	3.5	4.21	4.23	5.11	3.65	4.36	2.92	3.79
	4.23	5.11	4.82	3.5	3.21	3.21	2.6	3.5
	3.5	4.67	4.82	3.79	4.09	3.36	2.92	4.82
	3.21	4.09	4.82	3.94	4.38	3.04	3.06	3.36
	3.21	4.53	5.11	3.65	4.36	2.92	3.79	4.23
	2.6	3.77	3.5	3.21	3.21	2.6	3.5	4.82
	3.375	4.39667	4.55	3.86667	3.81667	3.24833	3.13167	4.08667	3.78333
13	Exterior	Interior	Single-edged polygons						Average single-edged
	3.09	4.25	3.09	3.52	3.23	4.11	3.96	3.67
	2.8	3.82	3.09	2.8	3.09	4.11	3.67	3.67
	3.09	3.67	3.96	3.52	4.54	3.67	3.09	3.82
	4.11	4.69	3.67	3.23	3.23	3.96	3.82	3.09
	3.67	4.54	3.52	3.23	4.11	3.96	3.67	3.09
	3.67	4.4	2.8	3.09	4.11	3.67	3.67	3.09
	3.405	4.22833	3.355	3.23167	3.71833	3.91333	3.64667	3.405	3.545
14	Exterior	Interior	Single-edged polygons						Average single-edged
	4.07	4.65	4.07	4.22	2.77	3.49	4.22	3.93
	3.93	4.8	4.51	3.93	2.77	3.36	3.49	3.2
	2.77	4.22	4.22	4.22	2.33	4.22	3.78	3.94
	3.06	4.07	4.22	3.78	2.48	4.65	4.51
	3.49	4.22	3.93	2.77	3.49	4.22	3.93	4.07
	3.2	4.36		2.77	3.36	3.49	3.2	4.51
	3.42	4.38667	4.19	3.615	2.86667	3.905	3.855	3.93	3.72694
17	Exterior	Interior	Single-edged polygons						Average single-edged
	4.2	5.38	4.2	3.76	6.26	5.38	5.38	5.38
	4.35	6.12	4.64	4.35	5.23	5.08	5.67	5.82
	5.23	6.12	4.64	4.64	5.97	5.38	5.38	5.08
	5.08	6.26	3.76	5.08	5.67	5.38	5.82	5.67
	5.67	6.41	4.35	6.26	5.38	5.67	5.38	4.2
	5.82	6.12		5.23	5.08		5.82	4.64
	5.05833	6.06833	4.318	4.88667	5.59833	5.378	5.575	5.13167	5.14794
19	Exterior	Interior	Single-edged polygons						Average single-edged
	3.06	3.93	3.06	5.81	4.22	4.22	3.35	3.06
	3.06	4.22	3.2	3.06	4.07	4.07	3.06	3.06
	4.07	4.65	4.65	5.23	4.07	4.65	4.36	3.49
	4.07	4.65	5.09	5.23	4.07	4.51	4.51	3.64
	3.06	4.07	5.81	4.22	4.22	3.35	3.06	3.06
	3.06	3.78	3.06	4.07	4.07	3.06	3.06	3.2
	3.39667	4.21667	4.145	4.60333	4.12	3.97667	3.56667	3.25167	3.94389
20	Exterior	Interior	Single-edged polygons						Average single-edged
	5.67	7	5.67	6.85	6.56	5.82	4.64	4.79
	6.26	7	5.53	6.26	5.53	5.23	4.05	3.32
	5.53	6.41	7	6.56	5.67	4.2	3.76	5.08
	5.23	6.26	6.56	6.56	5.38	5.23	4.2	4.99
	4.05	5.23	6.85	5.53	5.82	4.64	4.79	5.67
	3.32	4.5	6.26		5.23	4.05	3.32	5.53
	5.01	6.06667	6.31167	6.352	5.69833	4.86167	4.12667	4.89667	5.3745

## Sheet: sample-6
sample-6
Z-axis position of polygon defined as the average of the Z-axis positions of its vertices
	Number	Exterior	Interior	Average of single-edged		Relative Z axis position of the average of 6 single-edged polygon	Relative Z axis position of exterior polygon
1	2	5.70167	7.185	6.23311		0.951889	1.48333
2	5	6.45833	7.36333	6.62722		0.736111	0.905
3	6	4.08333	5.275	4.11411		1.16089	1.19167
4	7	5.69167	7.15333	5.71961		1.43372	1.46167
5	8	4.52833	5.74	4.78694		0.953056	1.21167
6	10	6.02	7.11	6.04294		1.06706	1.09
7	11	3.49833	4.495	3.58861		0.906389	0.996667
8	12	4.60333	5.59	5.05167		0.538333	0.986667
9	13	5.89833	7.00667	5.74944		1.25722	1.10833
10	14	3.16833	4.53833	3.48167		1.05667	1.37
Z-axis position of the polygon's vertices
2	Exterior	Interior	Single-edged polygons						Average single-edged
	4.9	6.71	5.8	6.1	7.46	6.4	6.4	4.75
	5.8	6.71	5.65	6.1	6.1	5.21	6.1	7.9
	6.1	7.16	6.25	6.3	7.16	7.46	5.2	6.4
	6.1	7.46	5.95	7.46	7.01	6.86	5.35
	5.21	7.61	6.1	6.1	6.4	6.4	4.75	5.8
	6.1	7.46	6.1		5.21	6.1	7.9	5.65
	5.70167	7.185	5.975	6.412	6.55667	6.405	5.95	6.1	6.23311
5	Exterior	Interior	Single-edged polygons						Average single-edged
	7.62	7.93	7.62	7.93	9.64	5.3	5.45	5.45
	7.62	9.33	8.09	7.62	8.86	5.14	4.83	4.68
	8.86	6.23	8.09	9.17	6.69	5.14	4.06	5.14
	5.14	6.38	8.4	9.17	5.92	4.21	5.76	5.61
	4.83	6.38	7.93	9.64	5.3	5.45	5.45	7.62
	4.68	7.93	7.62	8.86	5.14	4.83	4.68	8.09
	6.45833	7.36333	7.95833	8.73167	6.925	5.01167	5.03833	6.09833	6.62722
6	Exterior	Interior	Single-edged polygons						Average single-edged
	3.24	5.03	4.58	4.28	3.84	4.28	4.13	4.28
	4.58	5.62	4.38	4.58	4.28	4.13	3.69	3.24
	4.58	5.47	4.28	4.73	4.13	4.28	3.24	3.69
	4.28	5.47	4.43	4.43	4.28	3.98	4.28	3.69
	4.13	5.03	4.28	3.84	4.13	4.13	3.24	4.58
	3.69	5.03	4.58	4.28		3.69		4.38
	4.08333	5.275	4.42167	4.35667	4.132	4.08167	3.716	3.97667	4.11411
7	Exterior	Interior	Single-edged polygons						Average single-edged
	6.41	7.75	6.41	5.81	5.96	5.96	5.81	4.77
	5.81	7.45	5.96	5.81	5.52	5.67	5.07	5.67
	5.52	7.45	6.26	5.52	6.41	5.96	5.22	5.67
	5.67	6.71	6.56	5.07	5.67	6.26	4.77
	5.07	6.11	5.81	5.96	5.96	5.81	4.77	6.41
	5.67	7.45	5.81	5.52	5.67	5.07	5.67	5.96
	5.69167	7.15333	6.135	5.615	5.865	5.78833	5.21833	5.696	5.71961
8	Exterior	Interior	Single-edged polygons						Average single-edged
	5.22	6.41	5.22	5.81	4.63	4.78	3.14	4.78
	5.52	6.41	4.63	5.52	3.59	3.44	3.59	5.81
	3.59	5.96	5.81	6.11	6.11	5.81	3.14	4.78
	3.44	5.07	4.92	5.07	6.26	3.74	4.78	5.92
	3.59	4.33	5.81	4.63	4.78	3.14	4.78	5.22
	5.81	6.26	5.52	3.59	3.44	3.59	5.81	4.63
	4.52833	5.74	5.31833	5.12167	4.80167	4.08333	4.20667	5.19	4.78694
10	Exterior	Interior	Single-edged polygons						Average single-edged
	6.07	6.51	6.07	7.26	6.22	5.32	5.77	5.62
	5.77	7.41	5.92	5.77	6.37	6.07	5.62	6.22
	6.37	7.11	6.66	7.26	6.07	5.92	5.17	6.22
	6.07	7.26	7.26	7.26	5.77	4.73	5.62
	5.62	7.26	5.77	6.22	5.32	5.77	6.22	6.07
	6.22	7.11		6.37	6.07	5.62		5.92
	6.02	7.11	6.336	6.69	5.97	5.57167	5.68	6.01	6.04294
11	Exterior	Interior	Single-edged polygons						Average single-edged
	3.67	5.42	4.25	5.27	3.67	3.23	2.94	3.23
	4.25	4.11	3.96	3.23	3.23	3.23	3.38	3.67
	3.23	4.11	4.69	4.54	3.82	2.36	2.94	3.23
	3.23	4.25	5.27	4.25	3.38	2.51	2.94	3.67
	3.23	4.25	3.23	3.67	3.23	2.94	3.23	4.25
	3.38	4.83		3.23	3.23	3.38	3.67	3.96
	3.49833	4.495	4.28	4.03167	3.42667	2.94167	3.18333	3.66833	3.58861
12	Exterior	Interior	Single-edged polygons						Average single-edged
	5.66	6.85	5.96	6.85	3.59	4.78	5.37	5.22
	5.96	6.55	6.11	5.37	3.44	3.3	3.89	5.66
	5.37	6.55	6.11	6.26	3.59	5.07	5.96	6.26
	3.44	4.78	6.85	5.52	4.78	4.04	3.89	6.26
	3.3	4.18	5.37	3.59	3.3	5.37	5.22	5.96
	3.89	4.63		3.44		3.89	5.66	6.11
	4.60333	5.59	6.08	5.17167	3.74	4.40833	4.99833	5.91167	5.05167
13	Exterior	Interior	Single-edged polygons						Average single-edged
	6.69	7.24	6.69	6.25	5.95	5.35	4.46	5.2
	6.4	7.44	6.25	6.4	5.65	5.2	5.65	5.8
	5.65	6.84	6.25	6.69	5.8	5.2	3.26	7.74
	5.2	6.54	6.84	6.69	5.35	4.61	3.71	7.14
	5.65	6.99	6.25	5.95	5.35	4.46	5.2	6.69
	5.8	6.99	6.4	5.65	5.2	5.65	5.8	6.25
	5.89833	7.00667	6.44667	6.27167	5.55	5.07833	4.68	6.47	5.74944
14	Exterior	Interior	Single-edged polygons						Average single-edged
	2.63	3.8	2.63	2.34	4.24	4.24	3.22	3.36
	2.63	3.8	3.95	2.63	3.07	3.66	3.36	3.66
	3.07	4.98	4.1	2.92	4.39	4.1	2.92	3.36
	3.66	4.98	3.22	3.66	5.13	4.24	3.36	3.22
	3.36	4.98	2.34	4.24	4.24	3.22	3.36	2.63
	3.66	4.69	2.63	3.07	3.66	3.36	3.66	3.95
	3.16833	4.53833	3.145	3.14333	4.12167	3.80333	3.31333	3.36333	3.48167

## Sheet: summary
Average of the relative Z-axis position of the 6 single-edged polygons against the interior polygon	Relative Z-axis position of the exterior polygon against the interior polygon	Z-axis position of interior polygon		Average of the relative Z-axis position of the 8 polygons	Average of the relative Z-axis position of the 6 single-edged polygons against the average of 8 polygons	Relative Z-axis position of the exterior polygon against the average of 8 polygons	Relative Z-axis position of the interior polygon against the average of 8 polygons
1.01022	1.01	0		0.883917	0.126306	0.126083	-0.883917
0.272278	0.91	0		0.317958	-0.0456806	0.592042	-0.317958
0.062	0.728333	0		0.137542	-0.0755417	0.590792	-0.137542
0.675278	1.07833	0		0.64125	0.0340278	0.437083	-0.64125
1.07872	1.13	0		0.950292	0.128431	0.179708	-0.950292
1.01472	1.49333	0		0.947708	0.0670139	0.545625	-0.947708
0.652	0.878333	0		0.598792	0.0532083	0.279542	-0.598792
0.620722	1.33167	0		0.632	-0.0112778	0.699667	-0.632
1.1625	1.325	0		1.0375	0.125	0.2875	-1.0375
0.3675	0.963333	0		0.396042	-0.0285417	0.567292	-0.396042
0.6275	0.761667	0		0.565833	0.0616667	0.195833	-0.565833
1.11228	1.04833	0		0.96525	0.147028	0.0830833	-0.96525
0.312056	0.835	0		0.338417	-0.0263611	0.496583	-0.338417
0.619167	0.468333	0		0.522917	0.09625	-0.0545833	-0.522917
0.645833	0.886667	0		0.595208	0.050625	0.291458	-0.595208
0.7575	0.986667	0		0.691458	0.0660417	0.295208	-0.691458
0.555333	0.743333	0		0.509417	0.0459167	0.233917	-0.509417
0.886944	0.808333	0		0.76625	0.120694	0.0420833	-0.76625
0.204833	0.665	0		0.23675	-0.0319167	0.42825	-0.23675
0.791111	0.983333	0		0.71625	0.0748611	0.267083	-0.71625
1.20944	1.08667	0		1.04292	0.166528	0.04375	-1.04292
0.436667	0.966667	0		0.448333	-0.0116667	0.518333	-0.448333
0.840889	1.20833	0		0.781708	0.0591806	0.426625	-0.781708
1.20644	1.30167	0		1.06754	0.138903	0.234125	-1.06754
1.24972	1.18	0		1.08479	0.164931	0.0952083	-1.08479
1.18056	1.61667	0		1.0875	0.0930556	0.529167	-1.0875
0.726111	1.06833	0		0.678125	0.0479861	0.390208	-0.678125
1.00711	1.065	0		0.888458	0.118653	0.176542	-0.888458
0.830111	0.871667	0		0.731542	0.0985694	0.140125	-0.731542
0.716722	1.18667	0		0.685875	0.0308472	0.500792	-0.685875
1.23217	1.27833	0		1.08392	0.14825	0.194417	-1.08392
1.36272	1.39	0		1.19579	0.166931	0.194208	-1.19579
1.19078	1.19333	0		1.04225	0.148528	0.151083	-1.04225
1.36494	1.21667	0		1.17579	0.189153	0.040875	-1.17579
0.495944	0.623333	0		0.449875	0.0460694	0.173458	-0.449875
0.426278	0.675	0		0.404083	0.0221944	0.270917	-0.404083
0.743889	0.936667	0		0.675	0.0688889	0.261667	-0.675
0.882111	1.03833	0		0.791375	0.0907361	0.246958	-0.791375
1.0845	1.05333	0		0.945042	0.139458	0.108292	-0.945042
0.613333	1.02167	0		0.587708	0.025625	0.433958	-0.587708
0.683333	0.823333	0		0.615417	0.0679167	0.207917	-0.615417
0.659722	0.966667	0		0.615625	0.0440972	0.351042	-0.615625
0.920389	1.01	0		0.816542	0.103847	0.193458	-0.816542
0.272778	0.82	0		0.307083	-0.0343056	0.512917	-0.307083
0.692167	1.05667	0		0.651208	0.0409583	0.405458	-0.651208
0.951889	1.48333	0		0.899333	0.0525556	0.584	-0.899333
0.736111	0.905	0		0.665208	0.0709028	0.239792	-0.665208
1.16089	1.19167	0		1.01963	0.141264	0.172042	-1.01963
1.43372	1.46167	0		1.258	0.175722	0.203667	-1.258
0.953056	1.21167	0		0.86625	0.0868056	0.345417	-0.86625
1.06706	1.09	0		0.936542	0.130514	0.153458	-0.936542
0.906389	0.996667	0		0.804375	0.102014	0.192292	-0.804375
0.538333	0.986667	0		0.527083	0.01125	0.459583	-0.527083
1.25722	1.10833	0		1.08146	0.175764	0.026875	-1.08146
1.05667	1.37	0		0.96375	0.0929167	0.40625	-0.96375
