# Supplementary material for: Epidermal cell turnover across tight junctions based on Kelvin's tetrakaidecahedron cell shape
Source: eLife. 2016 Nov 29;5:e19593. doi: 10.7554/eLife.19593 (PMC5127639; doi:10.7554/eLife.19593)
Supplement: Figure 2—source data 1. — Fluorescent intensity of Dsg1-EC at the center of ZO-1-positive polygons in ETA-induced cellular sheet statistically analyzed in Figure 2D. DOI: http://dx.doi.org/10.7554/eLife.19593.015 [file elife-19593-fig2-data1.xlsx]

## Sheet: raw data
#Experiment	Field number		Average fluorescent intensity of the field	Raw data of the fluorescent intensity of double-edged polygons			Raw data of the fuorescent intensity of single-edged polygons													Fluorescent intensity of each double-edged polygons (center area)			Fluorescent intensity of each single-edged polygons (center area)
1	1		19.3	35.321			13.331	16.366	13.354	22.725	15.327	13.105	12.889	12.627						1.87509			0.690725	0.847979	0.691917	1.17746	0.794145	0.679016	0.667824	0.654249
	2		18.837	33.277	32.74		18.878	17.289	14.131	11.958	12.201	24.648	12.265	14.829						1.7242	1.69637		0.978135	0.895803	0.732176	0.619585	0.632176	1.2771	0.635492	0.768342
	3		20.459	42.779	32.482		14.407	14.406	15.67	14.046	13.587	13.336								2.09096	1.58766		0.704189	0.70414	0.765922	0.686544	0.664109	0.65184
	4		21.309	38.193	40.085		15.056	15.13	21.005	14.778	15.526	22.916	17.178	18.968						1.79234	1.88113		0.706556	0.710029	0.985734	0.69351	0.728612	1.07541	0.806138	0.89014
	5		18.744	37.511			15.928	15.569	14.655	13.436	13.378	18.469	12.91	13.789	12.809	12.536	15.666			2.00123			0.849765	0.830612	0.78185	0.716816	0.713722	0.985329	0.688754	0.735649	0.683365	0.668801	0.835787
	6		18.305	43.17			15.232	15.759	16.842	13.722	14.028	16.129	14.073	12.836	12.541					2.35837			0.832122	0.860912	0.920076	0.749631	0.766348	0.881125	0.768806	0.701229	0.685113
	7		19.039	34.028	33.537	30.649	14.268	13.551	15.067	12.702	13.169	13.255	14.514	14.308						1.78728	1.76149	1.6098	0.749409	0.71175	0.791376	0.667157	0.691685	0.696203	0.76233	0.75151
	8		17.7	30.78	29.403		16.425	12.124	11.962	12.627	13.025	12.428	23.511	18.499						1.73898	1.66119		0.927966	0.684972	0.675819	0.71339	0.735876	0.702147	1.32831	1.04514
	9		15.96	25.708	32.908	24.929	11.288	11.961	11.732	12.201	11.022	11.721	11.031							1.61078	2.0619	1.56197	0.707268	0.749436	0.735088	0.764474	0.690602	0.734398	0.691165
	10		15.538	29.652			16.455	11.134	10.773	15.47	11.705									1.90835			1.05902	0.716566	0.693332	0.995624	0.753314
	11		17.791	31.405	28.603		14.089	11.406	19.285	11.612	24.569	16.87	11.589	13.909	12.521					1.76522	1.60772		0.791917	0.641111	1.08398	0.65269	1.38098	0.948232	0.651397	0.7818	0.703783
	12		14.866	23.291			12.398	12.328	11.459	10.814	11.27	11.103	11.125	13.741						1.56673			0.833984	0.829275	0.770819	0.727432	0.758106	0.746872	0.748352	0.924324
	13		21.879	31.306	36.156	34.19	14.122	12.868	13.058	13.646	14.354	17.715	15.329							1.43087	1.65254	1.56269	0.645459	0.588144	0.596828	0.623703	0.656063	0.809681	0.700626
	14		22.705	36.564			14.177	21.333	19.708	13.184	22.043	14.403	12.196	24.337	23.601	14.325	13.32			1.61039			0.6244	0.939573	0.868003	0.580665	0.970843	0.634354	0.53715	1.07188	1.03946	0.630918	0.586655
	15		21.329	36.874			29.591	15.157	13.852	18.146	15.144	14.537	14.09	18.748	13.196					1.72882			1.38736	0.710629	0.649444	0.850767	0.710019	0.68156	0.660603	0.878991	0.618688
	16		19.677	37.814			20.575	12.52	29.047	13.227	19.787	19.93	15.503	15.2	25.737					1.92174			1.04564	0.636276	1.47619	0.672206	1.00559	1.01286	0.787874	0.772475	1.30797
	17		22.186	42.019	34.57		15.804	14.548	15.397	14.122	13.115	13.742	12.875	18.282	20.402					1.89394	1.55819		0.712341	0.655729	0.693996	0.636528	0.591139	0.6194	0.580321	0.824033	0.919589
	18		15.197	28.305			11.822	11.154	13.407	11.926	12.347	12.329	14.598	11.053						1.86254			0.777917	0.733961	0.882214	0.78476	0.812463	0.811279	0.960584	0.727315
	19		16.542	28.696	26.774		11.879	13.431	11.938	10.391	12.051	11.552								1.73474	1.61855		0.718111	0.811933	0.721678	0.628159	0.728509	0.698344
	20		19.3	36.156			13.395	16.566	23.219	15.524	13.36	13.001	12.926	12.639						1.87337			0.694041	0.858342	1.20306	0.804352	0.692228	0.673627	0.669741	0.65487
2	1		15.57	28.306	19.512		9.99	11.427	9.731	16.216	13.315	12.429	11.727							1.81798	1.25318		0.641618	0.733911	0.624984	1.04149	0.85517	0.798266	0.753179
	2		13.954	31.412			13.071	12.705	11.419	11.816	10.116	10.379	19.06							2.25111			0.936721	0.910492	0.818332	0.846782	0.724953	0.743801	1.36592
	3		14.012	19.864			12.6	11.702	16.609	11.112	11.891	12.663	11.62	9.749						1.41764			0.899229	0.835141	1.18534	0.793035	0.84863	0.903725	0.829289	0.695761
	4		16.004	31.366	23.281		10.449	12.014	11.455	11.531	15.502	10.778	16.888	10.273						1.95989	1.4547		0.652899	0.750687	0.715759	0.720507	0.968633	0.673457	1.05524	0.641902
	5		17.246	27.883	24.784		11.051	13.403	17.438	12.57	17.433	13.074	17.258	11.753						1.61678	1.43709		0.640786	0.777166	1.01113	0.728865	1.01084	0.758089	1.0007	0.681491
	6		17.224	25.672			13.129	12.631	11.348	16.407	13.109	12.873	18.647							1.49048			0.76225	0.733337	0.658848	0.952566	0.761089	0.747387	1.08262
	7		16.467	29.634	26.028	29.212	13.604	17.438	10.318	10.839										1.7996	1.58062	1.77397	0.826137	1.05897	0.626587	0.658226
	8		15.665	29.023			13.2	15.396	12.986	17.751	12.463	11.509	9.89	16.551						1.85273			0.842643	0.982828	0.828982	1.13316	0.795595	0.734695	0.631344	1.05656
	9		16.467	27.358			19.098	13.245	11.395	11.779	11.399	17.372	15.297	16.963	15.743					1.66138			1.15977	0.804336	0.69199	0.715309	0.692233	1.05496	0.928949	1.03012	0.956033
	10		15.333	32.148			14.658	12.607	11.036	13.098	13.07	11.317	11.993							2.09665			0.955977	0.822214	0.719755	0.854236	0.85241	0.738081	0.782169
	11		18.569	24.519	29.09	31.44	13.931	12.777	12.528	12.495	11.355	10.582								1.32043	1.56659	1.69314	0.750229	0.688082	0.674673	0.672896	0.611503	0.569875
	12		15.606	27.071			12.024	10.553	11.301	15.107	12.899	12.189	12.475							1.73465			0.770473	0.676214	0.724145	0.968025	0.826541	0.781046	0.799372
	13		15.606	26.326			12.202	20.614	12.072	14.699	13.43	12.305	11.31							1.68692			0.781879	1.3209	0.773549	0.941881	0.860566	0.788479	0.724721
	14		15.797	28.777			16.183	11.606	11.656	12.586	10.67	13.906	13.992	14.582	10.881	11.457	14.946			1.82168			1.02444	0.734696	0.737862	0.796734	0.675445	0.880294	0.885738	0.923087	0.688802	0.725264	0.946129
	15		15.926	28.566	26.908		11.521	12.825	12.674	11.858	11.213	18.651	17.436							1.79367	1.68956		0.723408	0.805287	0.795806	0.744569	0.704069	1.1711	1.09481
	16		14.261	25.115			11.461	11.718	11.392	10.888	20.477	12.133	10.603							1.7611			0.80366	0.821682	0.798822	0.763481	1.43587	0.850782	0.743496
	17		16.812	23.618	27.115		14.749	11.175	25.568	11.792	11.89	11.442								1.40483	1.61284		0.87729	0.664704	1.52082	0.701404	0.707233	0.680585
	18		17.864	34.401			11.758	13.741	12.849	12.046	12.116	13.782	12.361	12.089						1.92572			0.658195	0.769201	0.719268	0.674317	0.678236	0.771496	0.69195	0.676724
	19		16.518	31.561			11.713	12.049	11.683	21.303	13.835	21.166	18.868	11.262						1.9107			0.709105	0.729447	0.707289	1.28968	0.837571	1.28139	1.14227	0.681802
	20		15.57	28.168	19.262		9.944	11.463	9.785	16.363	13.334	12.37	11.606							1.80912	1.23712		0.638664	0.736224	0.628452	1.05093	0.85639	0.794477	0.745408
3	1		12.415	26.519			9.036	11.357	13.191	8.994	8.445	9.001								2.13605			0.727829	0.914781	1.06251	0.724446	0.680226	0.72501
	2		11.99	19.537			14.625	8.748	10.275	9.361	9.229	9.143	9.833	9.531						1.62944			1.21977	0.729608	0.856964	0.780734	0.769725	0.762552	0.8201	0.794912
	3		13.396	22.522	22.931		9.177	10.686	9.436	9.731	9.943	8.896	9.218							1.68125	1.71178		0.685055	0.797701	0.704389	0.726411	0.742236	0.664079	0.688116
	4		12.277	19.633			10.692	8.773	9.504	13.237	8.811	8.878	9.425	12.709	8.814	8.98				1.59917			0.870897	0.714588	0.77413	1.07819	0.717683	0.723141	0.767696	1.03519	0.717928	0.731449
	5		12.862	21.418			14.261	13.806	9.212	9.01	9.345	12.511	9.329							1.66522			1.10877	1.07339	0.716218	0.700513	0.726559	0.97271	0.725315
	6		11.912	17.876			10.117	9.35	9.787	10.474	10.734	10.702	9.753							1.50067			0.849312	0.784923	0.821608	0.879281	0.901108	0.898422	0.818754
	7		13.948	26.016			9.941	9.804	10.463	10.305	10.084	16.954	9.334							1.86521			0.712719	0.702896	0.750143	0.738816	0.722971	1.21551	0.6692
	8		12.196	22.307			15.425	9.116	9.222	9.196	8.636	8.537								1.82904			1.26476	0.747458	0.75615	0.754018	0.708101	0.699984
	9		12.727	24.245			10.981	9.255	9.887	16.578	8.832	8.812								1.90501			0.862811	0.727194	0.776852	1.30259	0.693958	0.692386
	10		12.191	23.202			8.981	9.432	9.343	8.58	9.279									1.90321			0.736691	0.773686	0.766385	0.703798	0.761135
	11		13.344	21.271			12.215	8.976	15.214	11.35	9.278	9.147	9.233							1.59405			0.915393	0.672662	1.14014	0.85057	0.695294	0.685477	0.691921
	12		12.749	20.17			15.148	12.67	9.036	8.565	14.625	8.581								1.58208			1.18817	0.993803	0.708761	0.671817	1.14715	0.673072
	13		19.596	22.683	20.943		12.13	17.511	14.688	17.527	16.067	11.031	14.517	13.998						1.15753	1.06874		0.619004	0.893601	0.749541	0.894417	0.819912	0.562921	0.740814	0.714329
	14		18.156	26.679	25.789		20.159	11.478	13.165	12.349	10.879	15.089	13.101							1.46943	1.42041		1.11032	0.632188	0.725105	0.680161	0.599196	0.831075	0.72158
	15		17.975	25.301			11.313	17.424	19.043	23.37	12.893	15.324	15.6	17.64	10.548	10.498				1.40757			0.629374	0.969346	1.05942	1.30014	0.717274	0.852517	0.867872	0.981363	0.586815	0.584033
	16		17.372	18.357	19.363	19.995	16.028	14.991	11.685	16.269	11.445	10.361								1.0567	1.11461	1.15099	0.922634	0.86294	0.672634	0.936507	0.658819	0.59642
	17		11.71	22.285			9.576	8.921	8.855	8.976	8.873	11.798	12.069							1.90307			0.817763	0.761827	0.756191	0.766524	0.757728	1.00751	1.03066
	18		14.3	26.449			11.343	10.966	11.014	11.686	16.3	10.05	11.05	10.137	9.495					1.84958			0.793217	0.766853	0.77021	0.817203	1.13986	0.702797	0.772727	0.708881	0.663986
	19		16.146	21.928	29.284		11.077	12.206	11.242	10.316	12.43	9.577	10.352	9.599	15.558	14.64				1.35811	1.8137		0.686052	0.755977	0.696272	0.63892	0.76985	0.59315	0.64115	0.594513	0.963582	0.906726
	20		17.948	38.843			13.439	14.307	12.757	14.5	13.504	13.61	13.48	13.394	16.383					2.1642			0.748774	0.797136	0.710776	0.807889	0.752396	0.758302	0.751059	0.746267	0.912804
4	1		16.053	30.304			11.78	17.01	11.296	15.014	15.92	13.219	15.229	15.431	10.709					1.88775			0.733819	1.05962	0.703669	0.935277	0.991715	0.82346	0.94867	0.961253	0.667103
	2		15.683	32.203			13.02	11.785	10.553	18.557	10.604									2.05337			0.830198	0.751451	0.672894	1.18326	0.676146
	3		16.694	22.961	26.239		12.884	14.085	18.19	11.455	11.392	17.029								1.3754	1.57176		0.771774	0.843716	1.08961	0.686175	0.682401	1.02007
	4		14.396	25.566			10.998	10.658	14.633	15.522	9.688	9.221	10.843	10.648	15.925	10.013				1.77591			0.763962	0.740345	1.01646	1.07822	0.672965	0.640525	0.753195	0.73965	1.10621	0.69554
	5		12.82	22.637			10.125	9.942	10.012	9.965	13.726	11.931								1.76576			0.789782	0.775507	0.780967	0.777301	1.07067	0.930655
	6		12.209	18.488			9.178	10.805	11.735	10.993	9.82	10.627								1.51429			0.751741	0.885003	0.961176	0.900401	0.804325	0.870423
	7		14.041	20.277			9.383	15.41	11.885	9.447	12.572	13.129								1.44413			0.668257	1.0975	0.84645	0.672815	0.895378	0.935047
	8		15.96	25.9	22.919		10.349	14.052	13.79	11.007	11.071	10.473	10.192							1.62281	1.43603		0.648434	0.880451	0.864035	0.689662	0.693672	0.656203	0.638596
	9		18.584	28.452	25.953	27.97	11.292	10.551	11.649	11.179	18.753									1.53099	1.39652	1.50506	0.607619	0.567746	0.62683	0.601539	1.00909
	10		15.622	22.645	26.18		11.368	11.036	10.976	11.492	14.754	16.302	10.899							1.44956	1.67584		0.727692	0.70644	0.702599	0.735629	0.944437	1.04353	0.69767
	11		15.454	27.111			15.359	12.757	12.407	15.621	10.557	15.493								1.7543	0		0.993853	0.825482	0.802834	1.01081	0.683124	1.00252
	12		16.524	30.186	23.888		12.122	17.494	16.097	11.38	13.029	12.288	16.605							1.8268	1.44565		0.7336	1.0587	0.974159	0.688695	0.788489	0.743646	1.0049
	13		16.518	27.227	23.556		13.295	11.794	12.374	12.038	11.762									1.64832	1.42608		0.80488	0.714009	0.749122	0.728781	0.712072
	14		17.502	31.326	30.024		11.03	18.654	10.526	15.251	12.947									1.78985	1.71546		0.630214	1.06582	0.601417	0.871386	0.739744
	15		15.339	28.497			11.61	12.479	12.712	13.55	20.69	10.668	17.241	11.298	10.622					1.85781			0.756894	0.813547	0.828737	0.883369	1.34885	0.695482	1.124	0.736554	0.692483
	16		15.573	22.713	26.509	24.142	10.681	11.104	11.064											1.45849	1.70224	1.55025	0.685867	0.713029	0.71046
	17		13.493	22.288			10.806	11.392	10.2	10.37	10.204	11.131	10.947							1.65182			0.80086	0.84429	0.755948	0.768547	0.756244	0.824946	0.81131
	18		14.986	31.531			11.285	12.105	10.287	15.845	15.965	11.935	11.686	14.344						2.10403			0.753036	0.807754	0.686441	1.05732	1.06533	0.79641	0.779794	0.95716
	19		14.813	30.374			19.489	11.528	16.45	10.723	17.48	10.536	14.668							2.0505			1.31567	0.778235	1.11051	0.723891	1.18004	0.711267	0.990211
	20		15.768	28.361			11.418	15.524	11.694	11.655	11.431	11.101	16.402	10.622						1.79864			0.724125	0.984526	0.741629	0.739155	0.724949	0.704021	1.04021	0.673643
5	1		16.71	28.099	25.505		25.584	13.883	15.828	12.696	12.197	12.261								1.68157	1.52633		1.53106	0.83082	0.947217	0.759785	0.729922	0.733752
	2		23.326	52.047	46.466		17.478	16.295	18.229	16.634	15.175									2.23129	1.99203		0.749293	0.698577	0.781488	0.71311	0.650562
	3		21.015	36.428	36.274		14.527	13.711	26.801	14.424	12.72	13.671	13.534	26.166						1.73343	1.7261		0.691268	0.652439	1.27533	0.686367	0.605282	0.650535	0.644016	1.24511
	4		19.733	34.102			13.988	28.176	15.668	14.117	15.061	15.547	14.617							1.72817			0.708863	1.42786	0.794	0.715401	0.763239	0.787868	0.740739
	5		17.505	33.578			13.609	14.728	15.407	12.869	10.94	11.659	10.222	11.091						1.91819			0.777435	0.84136	0.880149	0.735161	0.624964	0.666038	0.583947	0.63359
	6		18.575	37.678	32.397		13.5	13.415	14.019	12.853	11.985	13.619								2.02843	1.74412		0.726783	0.722207	0.754724	0.691952	0.645222	0.73319
	7		14.529	26.138			12.753	12.355	11.548	14.232	11.842	11.717	15.199	11.951	11.647					1.79902			0.877762	0.850368	0.794824	0.979558	0.81506	0.806456	1.04611	0.822562	0.801638
	8		15.908	29.647	27.032		11.859	11.33	11.723	20.135	11.147	10.283	19.24	10.093						1.86365	1.69927		0.745474	0.71222	0.736925	1.26572	0.700717	0.646404	1.20945	0.634461
	9		15.929	35.881	25.617		12.034	17.999	11.188	12.827	16.071	12.659	12.723							2.25256	1.6082		0.755477	1.12995	0.702367	0.805261	1.00891	0.794714	0.798732
	10		17.085	31.344			13.537	15.278	13.585	14.375	14.643	14.301	16.842	15.206						1.83459			0.792332	0.894235	0.795142	0.841381	0.857068	0.83705	0.985777	0.89002
	11		16.359	36.387			13.491	13.916	12.579	14.513	11.729	13.108	12.297	17.094						2.22428			0.824684	0.850663	0.768935	0.887157	0.716975	0.801271	0.751696	1.04493
	12		19.24	24.943	20.978	23.736	14.884	15.231	11.813	10.524	10.124	11.821	14.957							1.29641	1.09033	1.23368	0.773597	0.791632	0.613981	0.546985	0.526195	0.614397	0.777391
	13		12.192	23.039			9.608	15.181	9.548	9.959	9.414	8.953								1.88968			0.788058	1.24516	0.783136	0.816847	0.772146	0.734334
	14		15.367	24.918	22.34		10.363	10.768	10.986	17.018	10.289	15.926	10.323	10.151						1.62153	1.45376		0.674367	0.700722	0.714909	1.10744	0.669552	1.03638	0.671764	0.660571
	15		13.911	24.457			14.484	12.408	11.01	12.058	10.513	10.219	11.502	10.308	9.098					1.75811			1.04119	0.891956	0.79146	0.866796	0.755733	0.734599	0.826828	0.740996	0.654015
	16		13.559	23.457			10.611	10.224	15.514	10.922	10.755	13.351	9.391	9.767						1.72999			0.78258	0.754038	1.14418	0.805517	0.7932	0.98466	0.692603	0.720333
	17		14.54	22.227	26.265		12.9	9.178	10.271	15.649	8.772	9.37								1.52868	1.8064		0.887208	0.631224	0.706396	1.07627	0.603301	0.644429
	18		15.485	22.263			21.091	11.77	11.421	9.425	13.971	9.746	10.981	9.851						1.43771			1.36203	0.76009	0.737552	0.608654	0.902228	0.629383	0.709138	0.636164
	19		14.526	22.31			10.62	10.899	13.634	11.173	22.208	12.101	12.535	11.198						1.53587			0.731103	0.75031	0.938593	0.769173	1.52884	0.833058	0.862935	0.770894
	20		16.707	29.863			15.693	9.792	18.951	10.262	21.019	9.695	10.106							1.78745			0.939307	0.586102	1.13431	0.614234	1.2581	0.580296	0.604896

## Sheet: Statistical analyses
Fluorescence intensity of Dsg1-EC at the center area of double-edged polygons	Fluorescence intensity of Dsg1-EC at the center area of single-edged polygons
1.87509	0.690725
1.7242	0.978135
2.09096	0.704189
1.79234	0.706556
2.00123	0.849765
2.35837	0.832122
1.78728	0.749409
1.73898	0.927966
1.61078	0.707268
1.90835	1.05902
1.76522	0.791917
1.56673	0.833984
1.43087	0.645459
1.61039	0.6244
1.72882	1.38736
1.92174	1.04564
1.89394	0.712341
1.86254	0.777917
1.73474	0.718111
1.87337	0.694041
1.81798	0.641618
2.25111	0.936721
1.41764	0.899229
1.95989	0.652899
1.61678	0.640786
1.49048	0.76225
1.7996	0.826137
1.85273	0.842643
1.66138	1.15977
2.09665	0.955977
1.32043	0.750229
1.73465	0.770473
1.68692	0.781879
1.82168	1.02444
1.79367	0.723408
1.7611	0.80366
1.40483	0.87729
1.92572	0.658195
1.9107	0.709105
1.80912	0.638664
2.13605	0.727829
1.62944	1.21977
1.68125	0.685055
1.59917	0.870897
1.66522	1.10877
1.50067	0.849312
1.86521	0.712719
1.82904	1.26476
1.90501	0.862811
1.90321	0.736691
1.59405	0.915393
1.58208	1.18817
1.15753	0.619004
1.46943	1.11032
1.40757	0.629374
1.0567	0.922634
1.90307	0.817763
1.84958	0.793217
1.35811	0.686052
2.1642	0.748774
1.88775	0.733819
2.05337	0.830198
1.3754	0.771774
1.77591	0.763962
1.76576	0.789782
1.51429	0.751741
1.44413	0.668257
1.62281	0.648434
1.53099	0.607619
1.44956	0.727692
1.7543	0.993853
1.8268	0.7336
1.64832	0.80488
1.78985	0.630214
1.85781	0.756894
1.45849	0.685867
1.65182	0.80086
2.10403	0.753036
2.0505	1.31567
1.79864	0.724125
1.68157	1.53106
2.23129	0.749293
1.73343	0.691268
1.72817	0.708863
1.91819	0.777435
2.02843	0.726783
1.79902	0.877762
1.86365	0.745474
2.25256	0.755477
1.83459	0.792332
2.22428	0.824684
1.29641	0.773597
1.88968	0.788058
1.62153	0.674367
1.75811	1.04119
1.72999	0.78258
1.52868	0.887208
1.43771	1.36203
1.53587	0.731103
1.78745	0.939307
1.69637	0.847979
1.58766	0.895803
1.88113	0.70414
1.76149	0.710029
1.66119	0.830612
2.0619	0.860912
1.60772	0.71175
1.65254	0.684972
1.55819	0.749436
1.61855	0.716566
1.25318	0.641111
1.4547	0.829275
1.43709	0.588144
1.58062	0.939573
1.56659	0.710629
1.68956	0.636276
1.61284	0.655729
1.23712	0.733961
1.71178	0.811933
1.06874	0.858342
1.42041	0.733911
1.11461	0.910492
1.8137	0.835141
1.57176	0.750687
1.43603	0.777166
1.39652	0.733337
1.67584	1.05897
1.44565	0.982828
1.42608	0.804336
1.71546	0.822214
1.70224	0.688082
1.52633	0.676214
1.99203	1.3209
1.7261	0.734696
1.74412	0.805287
1.69927	0.821682
1.6082	0.664704
1.09033	0.769201
1.45376	0.729447
1.8064	0.736224
1.6098	0.914781
1.56197	0.729608
1.56269	0.797701
1.77397	0.714588
1.69314	1.07339
1.15099	0.784923
1.50506	0.702896
1.55025	0.747458
1.23368	0.727194
	0.773686
	0.672662
	0.993803
	0.893601
	0.632188
	0.969346
	0.86294
	0.761827
	0.766853
	0.755977
	0.797136
	1.05962
	0.751451
	0.843716
	0.740345
	0.775507
	0.885003
	1.0975
	0.880451
	0.567746
	0.70644
	0.825482
	1.0587
	0.714009
	1.06582
	0.813547
	0.713029
	0.84429
	0.807754
	0.778235
	0.984526
	0.83082
	0.698577
	0.652439
	1.42786
	0.84136
	0.722207
	0.850368
	0.71222
	1.12995
	0.894235
	0.850663
	0.791632
	1.24516
	0.700722
	0.891956
	0.754038
	0.631224
	0.76009
	0.75031
	0.586102
	0.691917
	0.732176
	0.765922
	0.985734
	0.78185
	0.920076
	0.791376
	0.675819
	0.735088
	0.693332
	1.08398
	0.770819
	0.596828
	0.868003
	0.649444
	1.47619
	0.693996
	0.882214
	0.721678
	1.20306
	0.624984
	0.818332
	1.18534
	0.715759
	1.01113
	0.658848
	0.626587
	0.828982
	0.69199
	0.719755
	0.674673
	0.724145
	0.773549
	0.737862
	0.795806
	0.798822
	1.52082
	0.719268
	0.707289
	0.628452
	1.06251
	0.856964
	0.704389
	0.77413
	0.716218
	0.821608
	0.750143
	0.75615
	0.776852
	0.766385
	1.14014
	0.708761
	0.749541
	0.725105
	1.05942
	0.672634
	0.756191
	0.77021
	0.696272
	0.710776
	0.703669
	0.672894
	1.08961
	1.01646
	0.780967
	0.961176
	0.84645
	0.864035
	0.62683
	0.702599
	0.802834
	0.974159
	0.749122
	0.601417
	0.828737
	0.71046
	0.755948
	0.686441
	1.11051
	0.741629
	0.947217
	0.781488
	1.27533
	0.794
	0.880149
	0.754724
	0.794824
	0.736925
	0.702367
	0.795142
	0.768935
	0.613981
	0.783136
	0.714909
	0.79146
	1.14418
	0.706396
	0.737552
	0.938593
	1.13431
	1.17746
	0.619585
	0.686544
	0.69351
	0.716816
	0.749631
	0.667157
	0.71339
	0.764474
	0.995624
	0.65269
	0.727432
	0.623703
	0.580665
	0.850767
	0.672206
	0.636528
	0.78476
	0.628159
	0.804352
	1.04149
	0.846782
	0.793035
	0.720507
	0.728865
	0.952566
	0.658226
	1.13316
	0.715309
	0.854236
	0.672896
	0.968025
	0.941881
	0.796734
	0.744569
	0.763481
	0.701404
	0.674317
	1.28968
	1.05093
	0.724446
	0.780734
	0.726411
	1.07819
	0.700513
	0.879281
	0.738816
	0.754018
	1.30259
	0.703798
	0.85057
	0.671817
	0.894417
	0.680161
	1.30014
	0.936507
	0.766524
	0.817203
	0.63892
	0.807889
	0.935277
	1.18326
	0.686175
	1.07822
	0.777301
	0.900401
	0.672815
	0.689662
	0.601539
	0.735629
	1.01081
	0.688695
	0.728781
	0.871386
	0.883369
	0.768547
	1.05732
	0.723891
	0.739155
	0.759785
	0.71311
	0.686367
	0.715401
	0.735161
	0.691952
	0.979558
	1.26572
	0.805261
	0.841381
	0.887157
	0.546985
	0.816847
	1.10744
	0.866796
	0.805517
	1.07627
	0.608654
	0.769173
	0.614234
	0.794145
	0.632176
	0.664109
	0.728612
	0.713722
	0.766348
	0.691685
	0.735876
	0.690602
	0.753314
	1.38098
	0.758106
	0.656063
	0.970843
	0.710019
	1.00559
	0.591139
	0.812463
	0.728509
	0.692228
	0.85517
	0.724953
	0.84863
	0.968633
	1.01084
	0.761089
	0.795595
	0.692233
	0.85241
	0.611503
	0.826541
	0.860566
	0.675445
	0.704069
	1.43587
	0.707233
	0.678236
	0.837571
	0.85639
	0.680226
	0.769725
	0.742236
	0.717683
	0.726559
	0.901108
	0.722971
	0.708101
	0.693958
	0.761135
	0.695294
	1.14715
	0.819912
	0.599196
	0.717274
	0.658819
	0.757728
	1.13986
	0.76985
	0.752396
	0.991715
	0.676146
	0.682401
	0.672965
	1.07067
	0.804325
	0.895378
	0.693672
	1.00909
	0.944437
	0.683124
	0.788489
	0.712072
	0.739744
	1.34885
	0.756244
	1.06533
	1.18004
	0.724949
	0.729922
	0.650562
	0.605282
	0.763239
	0.624964
	0.645222
	0.81506
	0.700717
	1.00891
	0.857068
	0.716975
	0.526195
	0.772146
	0.669552
	0.755733
	0.7932
	0.603301
	0.902228
	1.52884
	1.2581
	0.679016
	1.2771
	0.65184
	1.07541
	0.985329
	0.881125
	0.696203
	0.702147
	0.734398
	0.948232
	0.746872
	0.809681
	0.634354
	0.68156
	1.01286
	0.6194
	0.811279
	0.698344
	0.673627
	0.798266
	0.743801
	0.903725
	0.673457
	0.758089
	0.747387
	0.734695
	1.05496
	0.738081
	0.569875
	0.781046
	0.788479
	0.880294
	1.1711
	0.850782
	0.680585
	0.771496
	1.28139
	0.794477
	0.72501
	0.762552
	0.664079
	0.723141
	0.97271
	0.898422
	1.21551
	0.699984
	0.692386
	0.685477
	0.673072
	0.562921
	0.831075
	0.852517
	0.59642
	1.00751
	0.702797
	0.59315
	0.758302
	0.82346
	1.02007
	0.640525
	0.930655
	0.870423
	0.935047
	0.656203
	1.04353
	1.00252
	0.743646
	0.695482
	0.824946
	0.79641
	0.711267
	0.704021
	0.733752
	0.650535
	0.787868
	0.666038
	0.73319
	0.806456
	0.646404
	0.794714
	0.83705
	0.801271
	0.614397
	0.734334
	1.03638
	0.734599
	0.98466
	0.644429
	0.629383
	0.833058
	0.580296
	0.667824
	0.635492
	0.806138
	0.688754
	0.768806
	0.76233
	1.32831
	0.691165
	0.651397
	0.748352
	0.700626
	0.53715
	0.660603
	0.787874
	0.580321
	0.960584
	0.669741
	0.753179
	1.36592
	0.829289
	1.05524
	1.0007
	1.08262
	0.631344
	0.928949
	0.782169
	0.799372
	0.724721
	0.885738
	1.09481
	0.743496
	0.69195
	1.14227
	0.745408
	0.8201
	0.688116
	0.767696
	0.725315
	0.818754
	0.6692
	0.691921
	0.740814
	0.72158
	0.867872
	1.03066
	0.772727
	0.64115
	0.751059
	0.94867
	0.753195
	0.638596
	0.69767
	1.0049
	1.124
	0.81131
	0.779794
	0.990211
	1.04021
	0.644016
	0.740739
	0.583947
	1.04611
	1.20945
	0.798732
	0.985777
	0.751696
	0.777391
	0.671764
	0.826828
	0.692603
	0.709138
	0.862935
	0.604896
	0.654249
	0.768342
	0.89014
	0.735649
	0.701229
	0.75151
	1.04514
	0.7818
	0.924324
	1.07188
	0.878991
	0.772475
	0.824033
	0.727315
	0.65487
	0.695761
	0.641902
	0.681491
	1.05656
	1.03012
	0.923087
	0.676724
	0.681802
	0.794912
	1.03519
	0.714329
	0.981363
	0.708881
	0.594513
	0.746267
	0.961253
	0.73965
	0.736554
	0.95716
	0.673643
	1.24511
	0.63359
	0.822562
	0.634461
	0.89002
	1.04493
	0.660571
	0.740996
	0.720333
	0.636164
	0.770894
	0.683365
	0.685113
	0.703783
	1.03946
	0.618688
	1.30797
	0.919589
	0.956033
	0.688802
	0.717928
	0.586815
	0.663986
	0.963582
	0.912804
	0.667103
	1.10621
	0.692483
	0.801638
	0.654015
	0.668801
	0.630918
	0.725264
	0.731449
	0.584033
	0.906726
	0.69554
	0.835787
	0.586655
	0.946129
